# Supplementary material for: Adaptive Ferrofluidic Robotic System with Passive Component Activation Capabilities
Source: Cyborg Bionic Syst. 2025 Jun 24;6:0300. doi: 10.34133/cbsystems.0300 (PMC12187217; doi:10.34133/cbsystems.0300)
Supplement: Supplementary 1 — Figs. S1 to S7 Movies S1 to S11 [file cbsystems.0300.f1.zip]

Archive with 13 entries (13 files):
- Movie S1.mp4
- Movie S10.mp4
- Movie S11.mp4
- Movie S2.mp4
- Movie S3.mp4
- Movie S4.mp4
- Movie S5.mp4
- Movie S6.mp4
- Movie S7.mp4
- Movie S8.mp4
- Movie S9.mp4
- Supplementary Figure 1-7.pdf
- Supplementary Materials.docx
